# Supplementary material for: Intraspecific eye color variability in birds and mammals: a recent evolutionary event exclusive to humans and domestic animals
Source: Front Zool. 2017 Dec 4;14:53. doi: 10.1186/s12983-017-0243-8 (PMC5716259; doi:10.1186/s12983-017-0243-8)
Supplement: Supplementary file 2 — Survey (non-exhaustive due to paucity of published information) of eye color changes in wild bird species. The species with demonstrated changes in eye coloration are less than 1% of all extant bird species, and in most instances, changes occur when young birds become adults (see, e.g., Nogueira DM, Alves MAS. Iris colour as an indicator of age feature in female Brazilian tanagers (Passeriformes: Emberizidae) confirmed by molecular sexing technique. Int. J. Trop. Biol. 2008; 56(4): 629–1633). (XLSX 23 kb) [file 12983_2017_243_MOESM2_ESM.xlsx]

## Sheet: Hoja1
Family	Species	Age changes	Color juvenile	Color adult (Male/Female)	Sexual dimorphism	Breeding season	populations	Reference
Spheniscidae	Eudyptes chrysolophus, Macaroni penguin	X	brown	red				SCHOLTEN, C.J. 1999. Marine Ornithology 27: 187–194.
	Spheniscus humboldti	X	dark	pale to red				SCHOLTEN, C.J. 1999. Iris colour of Humboldt Penguins Spheniscus humboldti. Marine Ornithology 27: 187–194.
Gaviidae	Gavia stellata, Red-throated loon					X		CHESTER, S. 2016. The Artic Guide. Wildlife of the far North
Podicipedidae	Tachybaptus ruficollis, Little greebe	X	brown	dark red				http://wildpro.twycrosszoo.org
	Podiceps nigricollis, Eared grebe	X	tan or brown-orange	bright red				CULLEN, S. A.,et al 1999. Birds of North America. https://birdsna.org/Species-Account/bna/species/eargre/introduction
	Aechmophorus clarkii, Clark's Grebe	X	black	red				iBird Canada
Procellaridae	Macronectes giganteus, Southern giant fulmar	X	black	grey/blue in breeding		X		WARHAM, J. 1962. The Auk 79: 139-160
Pelecanidae	Pelecanus occidentalis, Brown pelican	X	black	grey/blue in breeding		X		SCHREIBER ET AL. R.W. 1989. Contributions in Science No.402. Natural History Museum Los Angeles County. Los Angeles, CA.
Sulidae	Sula sula, Red footed booby						X	SCHREIBER, EA., et a. 1996. Birds of North America. https://birdsna.org/Species-Account/bna/species/refboo/introduction
Ardeidae	Bubulcus ibis, Cattle egret					X		HANCOCK J AND. KUSHLAN J.A.1984. The Herons handbook. Crom & Helm Limited, London & Sidney.
	Nycticorax nycticorax, Black-crowned night heron	X	yellow	red				IUCN-SSC Heron Specialist Group http://www.heronconservation.org/herons-of-the-world/black-crowned-night-heron/
	Ixobrychus flavicollis, Black bittern	X	yellow	red				IUCN-SSC Heron Specialist Group http://www.heronconservation.org/styled-5/styled-9/
	I. sturmii, African dwarf bittern	X	orange/red	red/yellow	X			HANCOCK J AND. KUSHLAN J.A.1984. The Herons handbook. Crom & Helm Limited, London & Sidney
Balaenicipitidae	Balaeniceps rex, Whale-headed stork	X	dark	yellow		X		HANCOCK, J. KUSHLAN,J.A. & KAHL, M.P. 1992. Storks, Ibisises and Sponbills of the world. Academic Press
Ciconiidae	Ciconia episcopus, Woolly-necked stork	X	brown	red				HANCOCK, J. KUSHLAN,J.A. & KAHL, M.P. 1992. Storks, Ibisises and Sponbills of the world. Academic Press
	Ephippiorhynchus senegalensis, Sadle-billed stork				X			HANCOCK, J. KUSHLAN,J.A. & KAHL, M.P. 1992. Storks, Ibisises and Sponbills of the world. Academic Press
	E. asiaticus, Black-necked stork				X			HANCOCK, J. KUSHLAN,J.A. & KAHL, M.P. 1992. Storks, Ibisises and Sponbills of the world. Academic Press
	Leptoptilos dubius, Greater adjutant stork	X	brown	white-yellowish				GRIMMETT, R., INSKIPP, C., INSKIPP T. 2011 Birds of the Indian Subcontinent. Helm Field guides. Bloomsbury Publishing Plc.
Threskiornithidae	Eudocimus albus	X	brown	blue				HANCOCK, J; KUSHLAN, J. A. & KAHL, M.P. 1992. "American White Ibis". Storks, Ibises and Spoonbills of the World. London: A&C Black.
Phoenicopteridae	Phoenicopterus ruber, Greater flamingo	X	black	yellow-orange				personal observations (JJN)
Anatidae	Cygnus atratus, Black Swan	X	dark brown	red				http://wildpro.twycrosszoo.org/S/0AvAnserif/anatidae/1ACrAvAn_cygnus/Cygnus_atratus/Cygnus_atratus.htm
	Coscoroba coscoroba, Coscoroba Swan	X	dark brown	whitish /brown	X			JOHNSGARD, P. 2016. Swans: Their Biology and Natural History. Zea Books, Lincoln Nebraska.USA.
	Aix sponsa, Wood duck				X			KEAR, J. 2005. Duks, Geese and Swans, Birds Families of the World. Oxford University Press.
	Anas capensis						X	MADGE, S, & BURN, H. 1988. Wildfowl: An Identification Guide to the Ducks, Geese and Swans of the World. Helm Field guides. Christopher Helm. A&C Black, London.
	Anas clypeata				X			CHESTER, S. 2016. The Artic Guide. Wildlife of the far North
	Anas rhynchotis				X			MADGE, S, & BURN, H. 1988. Wildfowl: An Identification Guide to the Ducks, Geese and Swans of the World. Helm Field guides. Christopher Helm. A&C Black, London.
	Netta erythrophalma, Southern pochard	X	brown	red/yellow-brown	X			MADGE, S, & BURN, H. 1988. Wildfowl: An Identification Guide to the Ducks, Geese and Swans of the World. Helm Field guides. Christopher Helm. A&C Black, London.
	Clangula hyemalis, Oldsquaw	X	brown	yellow-orange/brown	X			MADGE, S, & BURN, H. 1988. Wildfowl: An Identification Guide to the Ducks, Geese and Swans of the World. Helm Field guides. Christopher Helm. A&C Black, London.
	Aythya ferina, Common Pochard	X	brown	red/brown	X			personal observations (JJN)
	Melanitta fusca, White-winger scoter	X	brown	white/brown	X			MADGE, S, & BURN, H. 1988. Wildfowl: An Identification Guide to the Ducks, Geese and Swans of the World. Helm Field guides. Christopher Helm. A&C Black, London.
	Bucephala clangula, Common goldeneye	X	brown	white/yellow	X			http://www.pbase.com/tbernhardsson/knipa
	B. islandica, Barrow's goldeneye	X	brown	yellow				http://www.birdersmarket.com/acatalog/Barrow_s_Goldeneye_____em____Bucephala_islandica_____em____.html
Pandionidae	Pandion haliaetus, Osprey	X	pale orange	yellow				GLINSKI, R.L. 1998. The Raptors of Arizona. University of Arizona Press.
Accipitridae	Elanus leucurus, White-tailed kite	X	yellow-brown	red				CARLTRON, J.L.2010. Raptors of New Mexico. University of New Mexico Press.
	E. caeruleus, Black-shouldered kite	X	yellow-brown	red				personal observations (JJN)
	Gyps fulvus, Griffon vulture	X	brown	pale yellow				FORSMAN, D. 2016. Flight Identification of Raptors of Europe, North Africa and the Middle East. Helm Field guides. Bloomsbury Publishing Plc.
	Gypaetus barbatus, Lammergeier	X	dark brown	whitish				FORSMAN, D. 2016. Flight Identification of Raptors of Europe, North Africa and the Middle East. Helm Field guides. Bloomsbury Publishing Plc.
	Accipiter nisus, Sparrowhawk	X	brown-pale yellow	red/yellow-orange	X			I. Newton & M. Marquiss (1982) Eye colour, age and breeding performance in Sparrowhawks Accipiter nisus. , Bird Study, 29: 195-200.
	A. melanoleucos, Black sparrowhawk	X	brown-pale yellow	dark red				https://blackspar1.wordpress.com/about/
	A. gentilis, Northern goshawk	X	yellow	orange red/orange yellow	X			CLARK, W.S. 1999. A Field Guide to the Raptors of Europe, the Middle East, and North Africa. Oxford University Press
	Circus cyaneus, Hen harrier	X	gray/brown	yellow-orange/yellow	X			PICOZZI, N. 1981. Weight, wing-length and iris colour of Hen Harriers in Orkney. Bird Study 28: 159-161.
Falconidae	Micrastur plumbeus, Plumbeous forest falcon	X	dark brown	pale brown				http://www.oiseaux.net/oiseaux/carnifex.plombe.html
	Falco sparverius, American kestrel	X	dark brown	dark red	X			Bortolotti et al. 2003
Phasianidae	Coturnix coturnix, Common quail	X	brown olive	brown red				BLASCO-ZUMETA & GERD-MICHAEL H. Fauna de pina de Ebro y su comarca. Aves. http://monteriza.com/wp-content/uploads/aves/155.coturnix-coturnix.pdf
	Chrysolophus amherstiae, Lady Amherst pheasant				X			personal observations (JJN)
	Chrysolophus pictus, Golden pheasant				X			personal observations (JJN)
	Polypectron malacensis, Malay peacock pheasant				X			personal observations (JJN)
Turnicidae	Turnix sylvatica, Andalusian hemipode	X	brown	whitish				Carlos Gutiérrez (personal communication)
Gruidae	Grus grus, Common crane	X	dark brown	yellow-redish				personal observations (JJN)
Rallidae	Gallinula alleni, Allen's gallinule	X						personal observations (JJN)
	Porphyrio porphyrio, Purple swamphen	X	grey-brown	red				Carlos Camacho, personal communication
Recurvirostridae	Himantopus himantopus, Black-winged stilt	X	dark brown	red				personal observations (JJN)
Laridae	Larus argentatus, Herring gull	X	dark brown	pale yellow				personal observations (JJN)
Columbidae	Columba palumbus, wood pigeon	X	dark brown	pale yellow				personal observations (JJN)
	Ducula concinna, Blue-tailed imperial pigeon						X	Gibbs eet al. 2001. Pigeons and Doves
	Goura victoria, Victoria crowned pigeon	X	dark grey	red				personal observations (JJN)
Psittacidae	Eclectus roratus, Eclectus parrot	X	black	yellow-orange	X			https://en.wikipedia.org/wiki/Eclectus_parrot
	Amazona imperialis, Imperial amazon	X	brown	orange-red				https://en.wikipedia.org/wiki/Imperial_amazon
Strigidae	Asio otus, Long-eared owl	X	yellow	orange				personal observations (JJN)
Alcedinidae	Dacelo leachii, Blue-winged kookaburra	X	brown	white				https://en.wikipedia.org/wiki/Blue-winged_kookaburra
Capitonidae	Gymnobucco bonapartei, Gray-throated barbet	X	brown	whitish				http://www.larsfoto.se/en/gallery/bird-images-from-foreign-trips/cameroon/3928-grey-throated-barbet?res=720
Picidae	Melanerpes formicivorus, Acorn woodpecker	X	dark brown	pale blue				KOENIG & WALTERS, 2014. Acta Ornithologica 49: 221-232
	Dendrocopos major, Great spotted woodpecker	X	brown	brown/dark red	X			Matsuoka, S. 1983. Change of iris color with age in Great Spotted Woodpecker Dencrocopos major. Tori, 32: 139-143
Lybiidae	Tricholaema lacrymosa, Spot-Flanked Barbets				X			http://www.avianrearingresource.co.uk/species/documents/177.pdf
Cotingidae	Rupicola peruviana, Andean cock-of-the-rock				X		X	https://neotropical.birds.cornell.edu/Species-Account/nb/species/andcot1/appearance#ddesc
	R. rupicola, Guianan cock-of-the-rock				X			https://neotropical.birds.cornell.edu/Species-Account/nb/species/gcoroc1/appearance#ddesc
Tyrannidae	Attila spadiceus, Bright rumped attila	X	brown	red				https://en.wikipedia.org/wiki/Bright-rumped_attila
Troglodytidae	Campylorhynchus brunneicapillus, Cactus wren	X	brown	red				https://identify.whatbird.com/obj/811/identification/Cactus_Wren.aspx
Panuridae	Panurus biarmicus, Bearded tit	X	brown	yellow/orange				Wilson, J. & Hartley, I.R. 2007. Changes in eye colour of juvenile Bearded Tits Panurus biarmicusand its use in determining breeding productivity. Ibis 149:407-411.
Prunellidae	Prunella modularis, Dunnock	X	brown	red-brown				Wilson, J. & Hartley, I.R. 2007. Changes in eye colour of juvenile Bearded Tits Panurus biarmicusand its use in determining breeding productivity. Ibis 149:407-411.
Ploceidae	Ploceus ocularis, Spectacled weaver	X	brown	white				http://weavers.adu.org.za/sp.php?spp=791
Emberizidae	Ramphocelus bresilius, Brazilian tanager	X	brown	red				Monnerat Nogueira, D. & Alves, M.A. 2008. Rev. Biol. Trop. 56:1629-1633.
Sturnidae	Lamprotornis chalybaeus, Greater blue-eared glossy starling	X	brown	yellow-orange				Wilkinson, R. 1984. Variation in eye colour of blue-eared glossy starlings. Mulimbus 6: 2-4.
	Spreo bicolor, African pied starling	X	brown	white				Sweijd, N & Craig JFK. 1991. Histological basis of age-related changes in iris color in the African pied starling (Spreo bicolor). The Auk 108: 53-59.
